# Supplementary material for: Plasma-derived exosome-like vesicles are enriched in lyso-phospholipids and pass the blood-brain barrier
Source: PLoS One. 2020 Sep 21;15(9):e0232442. doi: 10.1371/journal.pone.0232442 (PMC7505448; doi:10.1371/journal.pone.0232442)
Supplement: S2 Table — (XLSX) [file pone.0232442.s003.xlsx]

## Sheet: List1 (2)
Lipid species	m/z	Lipmat Score	Retention time	Lipid headgroup	Headgroup fragments	FA fragments
PA Lyso -H 18:0/0:0	437.267	45.6151	3.05438	PA	YES	YES
PC +Na 18:0/18:2	808.582	91.2814	7.33633	PC	YES	YES
PC +Na 16:0/20:4	804.55	89.6021	6.21795	PC	YES	YES
PC +Na 16:0/20:4	804.55	88.9089	6.22875	PC	YES	YES
PC +Na 16:0/20:4	804.55	87.5915	6.20992	PC	YES	YES
PC +Na 16:0/18:2	780.55	87.1666	6.43228	PC	YES	YES
PC +Na 16:0/20:4	804.55	85.0645	6.2309	PC	YES	YES
PC +Na 18:0/20:4	832.582	84.8601	7.20902	PC	YES	YES
PC +Na 16:0/20:4	804.55	83.0965	6.25822	PC	YES	YES
PC +Na 16:0/20:4	804.55	82.9702	6.22613	PC	YES	YES
PC +Na 16:0/18:1	782.566	82.1679	7.22807	PC	YES	YES
PC +Na 16:0/18:2	780.55	81.3219	6.42397	PC	YES	YES
PC +Na 16:0/18:2	780.551	80.3456	6.41948	PC	YES	YES
PC +Na 16:0/18:2	780.55	80.0271	6.43885	PC	YES	YES
PC +Na 16:0/18:2	780.55	79.717	6.41483	PC	YES	YES
PC +Na 16:0/18:1	782.566	79.0126	7.26028	PC	YES	YES
PC +Na 16:0/20:4	804.55	77.7202	6.30165	PC	YES	YES
PC +Na 16:0/18:1	782.566	72.9279	7.23223	PC	YES	YES
PC +Na 18:0/18:2	808.582	72.3951	7.34013	PC	YES	YES
PC +Na 16:0/18:1	782.566	71.9484	7.23852	PC	YES	YES
PC +Na 18:0/20:4	832.582	70.9117	7.20212	PC	YES	YES
PC +Na 18:0/18:2	808.582	69.8131	7.44082	PC	YES	YES
PC +Na 16:0/18:2	780.55	69.231	6.42465	PC	YES	YES
PC +Na 16:0/20:3	806.566	68.1165	6.55865	PC	YES	YES
PC +Na 16:0/18:2	780.55	67.8587	6.44788	PC	YES	YES
PC +Na 16:0/18:2	780.55	67.6221	6.43403	PC	YES	YES
PC +Na 16:0/18:1	782.566	66.3899	7.25587	PC	YES	YES
PC +Na 18:0/20:4	832.581	64.941	7.18738	PC	YES	YES
PC +Na 18:0/20:4	832.581	61.37	7.21512	PC	YES	YES
PC +Na 16:0/18:2	780.551	60.6714	6.55779	PC	YES	YES
PC +Na 18:0/18:2	808.582	60.2817	7.47428	PC	YES	YES
PC +Na 16:0/18:1	782.566	56.0663	7.11706	PC	YES	YES
PC +Na 16:0/18:1	782.566	54.4407	7.10683	PC	YES	YES
PC +Na 18:0/20:4	832.581	52.7017	7.18725	PC	YES	YES
PC +Na 18:0/18:1	810.597	52.1483	8.37997	PC	YES	YES
PC +H 16:0/20:4	782.569	51.8378	6.24798	PC	YES	YES
PC +H 16:0/18:2	758.57	51.3895	6.4319	PC	YES	YES
PC +Na 16:0/18:1	782.566	50.5234	7.13437	PC	YES	YES
PC +Na 16:0/18:1	782.566	50.3208	7.11817	PC	YES	YES
PC +H 18:0/20:4	810.6	49.5841	7.16803	PC	YES	YES
PC +H 16:0/18:2	758.57	49.5841	6.43662	PC	YES	YES
PC +Na 18:0/18:2	808.582	48.6577	7.35298	PC	YES	YES
PC +Na 18:0/18:2	808.582	48.138	7.40505	PC	YES	YES
PC +Na 16:0/20:4	804.55	47.6307	6.27398	PC	YES	YES
PC +H 16:0/20:4	782.569	47.6071	6.25235	PC	YES	YES
PC +Na 16:0/20:5	802.534	47.1085	5.70293	PC	YES	YES
PC +H 18:0/18:2	786.6	47.0919	7.37053	PC	YES	YES
PC +Na 16:0/20:5	802.534	46.9143	5.61575	PC	YES	YES
PC +Na 16:0/18:1	782.566	46.7725	7.22851	PC	YES	YES
PC +H 16:0/20:4	782.569	45.0877	6.2783	PC	YES	YES
PC +Na 18:1/18:1	808.581	44.8825	7.18412	PC	YES	YES
PC Lyso +Na 16:0/0:0	518.322	44.3436	2.61148	PC	YES	YES
PC +H 16:0/18:2	758.569	43.8511	6.43092	PC	YES	YES
PC +H 16:0/18:2	758.569	42.1227	6.44045	PC	YES	YES
PC +Na 18:0/20:4	832.582	41.9328	7.12398	PC	YES	YES
PC +Na 18:0/18:2	808.582	41.4132	7.36292	PC	YES	YES
PC Lyso +Na 16:0/0:0	518.322	41.134	2.64922	PC	YES	YES
PC Lyso +Na 16:0/0:0	518.322	41.0763	2.63107	PC	YES	YES
PC +Na 16:0/18:2	780.551	40.8464	6.42833	PC	YES	YES
PC +H 18:0/18:2	786.6	40.7944	7.37328	PC	YES	YES
PC +H 18:0/18:2	786.6	40.5654	7.38012	PC	YES	YES
PC +H 16:0/18:1	760.585	40.3753	7.23475	PC	YES	YES
PC +Na 16:0/16:1	754.535	40.3147	6.10738	PC	YES	YES
PC +H 18:0/18:2	786.6	40.2348	7.3414	PC	YES	YES
PC +Na 16:0/22:5	830.566	39.8406	6.20063	PC	YES	YES
PC +Na 18:0/18:1	810.598	39.7767	8.39742	PC	YES	YES
PC +Na 16:0/16:0	756.551	39.7476	7.00563	PC	YES	YES
PC Lyso +Na 18:1/0:0	544.338	39.3487	2.75668	PC	YES	YES
PC +Na 18:1/18:2	806.566	39.2127	6.48333	PC	YES	YES
PC +Na 16:0/20:2	808.582	39.0122	7.2494	PC	YES	YES
PC +Na 18:0/18:2	808.582	38.9933	7.49293	PC	YES	YES
PC +H 16:0/20:4	782.569	38.7756	6.2603	PC	YES	YES
PC +Na 18:0/18:2	808.582	38.766	7.51292	PC	YES	YES
PC +Na 16:0/16:0	756.552	38.7607	7.01712	PC	YES	YES
PC +Na 14:0/16:0	728.52	38.6196	6.0561	PC	YES	YES
PC +H 16:0/20:4	782.569	38.5971	6.26285	PC	YES	YES
PC +Na 18:0/18:1	810.598	38.5744	8.4265	PC	YES	YES
PC Lyso +H 16:1/0:0	494.324	38.5498	2.0514	PC	YES	YES
PC +Na 18:1/18:1	808.582	38.4316	7.25563	PC	YES	YES
PC +Na 16:0/16:0	756.551	38.1212	7.02105	PC	YES	YES
PC +Na 14:0/16:0	728.52	38.0961	6.0393	PC	YES	YES
PC Lyso +H 16:0/0:0	496.34	38.065	2.61007	PC	YES	YES
PC +Na 16:0/20:2	808.582	37.9775	7.25747	PC	YES	YES
PC +Na 16:0/20:3	806.566	37.7035	6.61902	PC	YES	YES
PC Lyso +Na 16:0/0:0	518.322	37.696	2.61768	PC	YES	YES
PC +Na 16:0/16:0	756.551	37.6739	6.99658	PC	YES	YES
PC +Na 18:0/18:2	808.582	37.5009	7.52967	PC	YES	YES
PC Lyso +Na 16:0/0:0	518.322	37.4062	2.62138	PC	YES	YES
PC Lyso +Na 18:1/0:0	544.337	37.2855	2.73528	PC	YES	YES
PC Lyso +Na 18:1/0:0	544.337	36.7888	2.73253	PC	YES	YES
PC Lyso +Na 18:2/0:0	542.322	36.6636	2.22428	PC	YES	YES
PC +H 18:0/20:4	810.6	36.3518	7.15995	PC	YES	YES
PC +H 18:0/20:4	810.599	36.3375	7.14647	PC	YES	YES
PC Lyso +Na 18:1/0:0	544.338	36.1362	2.76178	PC	YES	YES
PC +Na 19:1/19:2	834.598	36.0892	7.5464	PC	YES	YES
PC Lyso +Na 18:1/0:0	544.338	36.0022	2.73212	PC	YES	YES
PC Lyso +Na 16:0/0:0	518.322	35.6765	2.64308	PC	YES	YES
PC +Na 18:0/20:4	832.581	35.6685	7.26935	PC	YES	YES
PC +Na 16:0/20:5	802.534	35.3255	5.70208	PC	YES	YES
PC +H 16:0/18:2	758.569	35.2842	6.43388	PC	YES	YES
PC +H 16:0/18:2	758.569	35.2173	6.43563	PC	YES	YES
PC +Na 18:0/20:4	832.582	35.0573	7.13582	PC	YES	YES
PC +Na 16:0/20:3	806.566	34.9685	6.85141	PC	YES	YES
PC Lyso +Na 18:1/0:0	544.338	34.963	2.78591	PC	YES	YES
PC +H 16:0/18:1	760.585	34.9611	7.24388	PC	YES	YES
PC +Na 18:1/20:5	828.551	34.5815	5.9285	PC	YES	YES
PC +Na 16:0/16:1	754.535	34.525	6.09955	PC	YES	YES
PC +Na 14:0/18:2	752.52	34.4893	5.47563	PC	YES	YES
PC +Na 18:0/20:3	834.598	34.4879	7.57103	PC	YES	YES
PC Lyso +H 16:0/0:0	496.34	34.4283	2.63778	PC	YES	YES
PC Lyso +Na 16:0/0:0	518.322	34.4102	2.73283	PC	YES	YES
PC Lyso +Na 18:0/0:0	546.354	34.3996	3.33559	PC	YES	YES
PC +H 18:0/18:2	786.6	34.2809	7.34502	PC	YES	YES
PC +Na 16:0/22:4	832.582	34.2002	6.94198	PC	YES	YES
PC Lyso +Na 16:0/0:0	518.322	34.151	2.64942	PC	YES	YES
PC +Na 16:0/20:3	806.566	34.1313	6.54445	PC	YES	YES
PC Lyso +Na 18:0/0:0	546.353	34.1287	3.3167	PC	YES	YES
PC Lyso +Na 18:0/0:0	546.353	34.0491	3.35104	PC	YES	YES
PC Lyso +H 16:0/0:0	496.34	34.042	2.65064	PC	YES	YES
PC +Na 16:0/16:1	754.536	33.9818	6.08002	PC	YES	YES
PC Lyso +H 16:0/0:0	496.34	33.9596	2.63249	PC	YES	YES
PC Lyso +H 16:0/0:0	496.34	33.9498	2.63477	PC	YES	YES
PC +Na 18:0/18:1	810.597	33.8786	8.15283	PC	YES	YES
PC +H 16:0/18:2	758.569	33.8195	6.34277	PC	YES	YES
PC +H 18:0/18:2	786.6	33.8154	7.35238	PC	YES	YES
PC +Na 14:0/16:0	728.52	33.7961	6.04075	PC	YES	YES
PC +Na 18:0/18:1	810.598	33.6628	8.38527	PC	YES	YES
PC +H 18:0/18:2	786.6	33.5765	7.37555	PC	YES	YES
PC +Na 18:0/18:2	808.582	33.5329	7.50713	PC	YES	YES
PC +Na 14:0/18:1	754.535	33.443	6.095	PC	YES	YES
PC +Na 18:1/18:1	808.581	33.4261	7.08543	PC	YES	YES
PC Lyso +Na 18:0/0:0	546.354	33.4127	3.23473	PC	YES	YES
PC +Na 18:1/18:1	808.581	33.3633	7.06895	PC	YES	YES
PC +Na 16:0/16:0	756.552	33.2543	7.01592	PC	YES	YES
PC +Na 16:0/16:0	756.551	33.1456	7.01767	PC	YES	YES
PC Lyso +H 16:0/0:0	496.34	33.1273	2.72721	PC	YES	YES
PC +Na 16:0/20:3	806.566	32.9479	6.7451	PC	YES	YES
PC +Na 16:0/16:0	756.551	32.9169	7.03333	PC	YES	YES
PC +Na 18:1/18:2	806.566	32.8521	6.4755	PC	YES	YES
PC +Na 15:0/18:1	768.552	32.8314	6.55517	PC	YES	YES
PC +Na 18:0/18:1	810.598	32.7534	8.26666	PC	YES	YES
PC +Na 16:0/20:3	806.566	32.7303	6.73355	PC	YES	YES
PC Lyso +Na 16:0/0:0	518.322	32.6163	2.66441	PC	YES	YES
PC +Na 14:0/18:1	754.535	32.3843	6.07357	PC	YES	YES
PC +Na 16:0/16:0	756.551	32.2801	7.02398	PC	YES	YES
PC +Na 16:0/16:0	756.551	32.1466	7.00173	PC	YES	YES
PC Lyso +Na 18:0/0:0	546.354	32.0548	3.26165	PC	YES	YES
PC +Na 16:0/20:1	810.597	31.994	8.11107	PC	YES	YES
PC +Na 16:0/18:2	780.551	31.9453	6.412	PC	YES	YES
PC +Na 18:0/18:1	810.598	31.763	8.39098	PC	YES	YES
PC Lyso +Na 18:0/0:0	546.354	31.6374	3.34625	PC	YES	YES
PC +Na 16:0/20:3	806.566	31.6314	6.74077	PC	YES	YES
PC Lyso +Na 16:0/0:0	518.322	31.4489	2.63081	PC	YES	YES
PC Lyso +H 18:2/0:0	520.34	31.438	2.2584	PC	YES	YES
PC Lyso +H 17:0/0:0	510.356	31.3529	2.92322	PC	YES	YES
PC Lyso +H 18:0/0:0	524.372	31.2802	3.22123	PC	YES	YES
PC +Na 16:0/18:1	782.566	31.2558	7.00868	PC	YES	YES
PC Lyso +Na 18:1/0:0	544.337	31.1557	2.77957	PC	YES	YES
PC Lyso +H 17:0/0:0	510.356	31.0428	2.9253	PC	YES	YES
PC Lyso +Na 18:0/0:0	546.354	30.9135	3.35002	PC	YES	YES
PC +H 16:0/18:1	760.585	30.9028	7.13255	PC	YES	YES
PC Lyso +H 14:0/0:0	468.309	30.8925	1.91775	PC	YES	YES
PC +Na 16:0/18:1	782.566	30.8763	7.12842	PC	YES	YES
PC Lyso +H 15:0/0:0	482.325	30.804	2.27743	PC	YES	YES
PC Lyso +H 18:1/0:0	522.356	30.7672	2.89152	PC	YES	YES
PC Lyso +H 15:0/0:0	482.325	30.7533	2.3383	PC	YES	YES
PC Lyso +H 18:1/0:0	522.355	30.6412	2.76375	PC	YES	YES
PC Lyso +Na 17:0/0:0	532.338	30.6401	2.9106	PC	YES	YES
PC Lyso +Na 17:0/0:0	532.338	30.5872	2.91665	PC	YES	YES
PC Lyso +H 14:0/0:0	468.309	30.4049	1.8427	PC	YES	YES
PC Lyso +H 18:1/0:0	522.354	30.3872	2.73685	PC	YES	YES
PC Lyso +H 18:0/0:0	524.372	30.3032	3.3614	PC	YES	YES
PC Lyso +H 15:0/0:0	482.325	30.269	2.2388	PC	YES	YES
PC Lyso +Na 16:0/0:0	518.322	30.2577	2.65579	PC	YES	YES
PC Lyso +Na 18:0/0:0	546.354	30.2002	3.33652	PC	YES	YES
PC Lyso +H 16:0/0:0	496.34	30.1819	2.79337	PC	YES	YES
PC Lyso +H 18:0/0:0	524.372	30.1694	3.36714	PC	YES	YES
PC Lyso +H 15:0/0:0	482.325	30.1398	2.29103	PC	YES	YES
PC Lyso +Na 16:1/0:0	516.308	30.1371	2.06817	PC	YES	YES
PC Lyso +Na 17:0/0:0	532.338	30.1047	2.91108	PC	YES	YES
PC Lyso +H 18:1/0:0	522.354	30.0818	2.72843	PC	YES	YES
PC Lyso +H 18:0/0:0	524.372	30.0649	3.33229	PC	YES	YES
PC Lyso +H 18:1/0:0	522.354	30.0342	2.72518	PC	YES	YES
PC Lyso +H 17:0/0:0	510.356	29.9886	2.91265	PC	YES	YES
PC Lyso +Na 18:2/0:0	542.322	29.9666	2.23022	PC	YES	YES
PC Lyso +H 16:0/0:0	496.34	29.9408	2.6365	PC	YES	YES
PC Lyso +H 17:0/0:0	510.356	29.9256	2.88902	PC	YES	YES
PC Lyso +H 18:1/0:0	522.356	29.8635	2.92163	PC	YES	YES
PC Lyso +Na 17:0/0:0	532.338	29.8024	2.9248	PC	YES	YES
PC Lyso +H 16:1/0:0	494.325	29.7846	2.13427	PC	YES	YES
PC Lyso +H 18:2/0:0	520.34	29.7586	2.22587	PC	YES	YES
PC Lyso +Na 17:0/0:0	532.338	29.6553	2.87188	PC	YES	YES
PC Lyso +H 18:0/0:0	524.371	29.61	3.48808	PC	YES	YES
PC Lyso +H 18:1/0:0	522.356	29.579	2.88432	PC	YES	YES
PC Lyso +Na 20:1/0:0	572.368	29.5248	3.4366	PC	YES	YES
PC +Na 18:0/18:1	810.598	29.5038	8.24448	PC	YES	YES
PC Lyso +Na 18:1/0:0	544.338	29.5008	2.77187	PC	YES	YES
PC Lyso +H 20:0/0:0	552.402	29.356	3.98508	PC	YES	YES
PC +H 16:0/18:1	760.585	29.3095	7.24012	PC	YES	YES
PC Lyso +Na 18:0/0:0	546.353	29.246	3.35308	PC	YES	YES
PC +H 16:0/18:2	758.568	29.2307	7.04783	PC	YES	YES
PC Lyso +H 20:1/0:0	550.385	29.1364	3.43342	PC	YES	YES
PC +Na 16:1/18:1	780.551	29.116	6.15762	PC	YES	YES
PC Lyso +H 18:0/0:0	524.371	29.089	3.35898	PC	YES	YES
PC Lyso +Na 15:0/0:0	504.307	28.9411	2.25437	PC	YES	YES
PC Lyso +Na 14:0/0:0	490.291	28.7895	1.84428	PC	YES	YES
PC Lyso +Na 18:2/0:0	542.322	28.7179	2.25682	PC	YES	YES
PC Lyso +Na 18:1/0:0	544.338	28.7143	2.7378	PC	YES	YES
PC +H 18:0/20:4	810.6	28.6179	7.153	PC	YES	YES
PC Lyso +Na 14:0/0:0	490.291	28.4465	1.91618	PC	YES	YES
PC Lyso +Na 18:1/0:0	544.338	28.4303	2.76217	PC	YES	YES
PC +H 16:0/18:2	758.569	28.3649	6.35453	PC	YES	YES
PC Lyso +Na 19:0/0:0	560.369	28.1765	3.69683	PC	YES	YES
PC Lyso +Na 14:0/0:0	490.291	28.0845	1.89325	PC	YES	YES
PC Lyso +Na 18:0/0:0	546.354	27.6113	3.23013	PC	YES	YES
PC Lyso +Na 14:0/0:0	490.291	27.5527	1.93037	PC	YES	YES
PC Lyso +H 16:0/0:0	496.34	26.7303	2.64308	PC	YES	YES
PC +H 18:0/18:2	786.6	26.5081	7.38953	PC	YES	YES
PC Lyso +H 16:0/0:0	496.34	26.3737	2.65179	PC	YES	YES
PC Lyso +Na 16:1/0:0	516.307	24.7826	2.11707	PC	YES	YES
PC +H 16:0/18:1	760.584	24.3275	7.96443	PC	YES	YES
PC +H 16:0/18:2	758.569	24.1665	6.45675	PC	YES	YES
PC +H 16:0/18:2	758.568	24.0112	7.02475	PC	YES	YES
PC +H 16:0/20:4	782.568	23.8301	6.84188	PC	YES	YES
PC Lyso +H 18:0/0:0	524.371	23.4725	3.35467	PC	YES	YES
PC Lyso +H 16:1/0:0	494.325	23.0367	2.02258	PC	YES	YES
PC Lyso +H 18:0/0:0	524.372	22.9896	3.48215	PC	YES	YES
PC -CH3CO2 16:0/18:2	816.576	22.6001	6.40635	PC	YES	YES
PC +H 18:0/18:2	786.6	22.3606	8.19178	PC	YES	YES
PE +Na 18:0/20:4	790.535	54.0856	7.43475	PE	YES	YES
PE +Na 18:0/20:4	790.535	35.3088	7.43095	PE	YES	YES
PE Lyso -H 18:0/0:0	480.31	29.7486	3.46065	PE	YES	YES
PE Lyso +H 18:0/0:0	482.325	24.2714	3.46842	PE	YES	YES
PE Lyso -H 16:0/0:0	452.278	24.2328	2.76398	PE	YES	YES
PE Lyso -H 16:0/0:0	452.279	23.6381	2.7818	PE	YES	YES
PI Lyso -H 18:0/0:0	599.321	56.8608	2.8473	PI	YES	YES
PI Lyso -H 18:0/0:0	599.32	55.8266	2.73138	PI	YES	YES
PI Lyso -H 18:0/0:0	599.321	54.8456	2.82083	PI	YES	YES
PI Lyso -H 18:0/0:0	599.321	47.4654	2.85875	PI	YES	YES
PI Lyso -H 16:0/0:0	571.29	47.0756	2.14048	PI	YES	YES
PI Lyso -H 18:0/0:0	599.32	46.8212	2.86222	PI	YES	YES
PI Lyso -H 18:0/0:0	599.32	46.266	2.8326	PI	YES	YES
PI Lyso -H 18:0/0:0	599.321	46.0255	2.82842	PI	YES	YES
PI +Na 18:0/20:4	909.546	44.947	5.86765	PI	YES	YES
PI Lyso -H 16:0/0:0	571.289	44.8837	2.12115	PI	YES	YES
PI +Na 18:0/20:4	909.546	44.2538	5.83838	PI	YES	YES
PI Lyso +Na 18:0/0:0	623.318	44.1161	2.84898	PI	YES	YES
PI Lyso +Na 18:0/0:0	623.317	44.0737	2.84125	PI	YES	YES
PI Lyso -H 16:0/0:0	571.289	44.0111	2.19183	PI	YES	YES
PI Lyso -H 18:0/0:0	599.321	43.8757	2.85425	PI	YES	YES
PI Lyso +Na 18:0/0:0	623.317	43.7813	2.84207	PI	YES	YES
PI Lyso +Na 18:0/0:0	623.317	43.7434	2.85498	PI	YES	YES
PI Lyso +Na 18:0/0:0	623.317	43.0168	2.85455	PI	YES	YES
PI Lyso -H 16:0/0:0	571.29	42.7366	2.17382	PI	YES	YES
PI Lyso +Na 18:0/0:0	623.316	42.27	2.81875	PI	YES	YES
PI Lyso +Na 16:0/0:0	595.286	42.2178	2.17287	PI	YES	YES
PI Lyso +Na 16:0/0:0	595.286	42.0857	2.11708	PI	YES	YES
PI +Na 18:0/20:4	909.546	37.5051	5.84617	PI	YES	YES
PI -H 18:0/20:4	885.549	34.0594	5.93848	PI	YES	YES
PI -H 18:0/20:4	885.549	33.9976	5.92015	PI	YES	YES
PI -H 18:0/20:4	885.549	33.8139	5.92073	PI	YES	YES
PI Lyso +H 18:0/0:0	601.336	33.4829	2.88892	PI	YES	YES
PI +Na 16:0/20:4	881.514	33.0627	5.15065	PI	YES	YES
PI +Na 18:0/20:4	909.546	33.0627	5.82588	PI	YES	YES
PI +Na 16:0/20:4	881.514	33.0627	5.15858	PI	YES	YES
PI +Na 16:0/20:4	881.514	31.4935	5.1723	PI	YES	YES
PI +Na 18:0/20:4	909.546	31.4935	5.83982	PI	YES	YES
PI +Na 18:0/20:4	909.546	31.4935	5.83468	PI	YES	YES
PI +Na 18:0/20:4	909.546	31.2424	5.83998	PI	YES	YES
PI +Na 16:0/20:4	881.514	30.6648	5.14065	PI	YES	YES
PI Lyso -H 18:0/0:0	599.321	29.8294	2.86098	PI	YES	YES
PI Lyso -H 18:0/0:0	599.321	28.9925	2.8887	PI	YES	YES
PI Lyso +Na 18:0/0:0	623.318	27.9052	2.87668	PI	YES	YES
PI Lyso +Na 16:0/0:0	595.286	27.3391	2.17112	PI	YES	YES
PI -H 18:0/20:4	885.55	26.9619	5.91262	PI	YES	YES
PI -H 18:0/20:4	885.549	26.3035	5.9245	PI	YES	YES
PI -H 18:0/20:4	885.548	23.8466	5.92848	PI	YES	YES
PI Lyso +Na 18:0/0:0	623.318	22.8156	2.88317	PI	YES	YES
SM +Na d18:1/16:0	725.557	49.1548	6.05635	SM	YES	NO
SM +Na d20:2/20:0	807.634	49.0946	8.10987	SM	YES	NO
SM +Na d16:1/18:0	725.556	48.9429	6.06068	SM	YES	NO
SM +Na d18:1/24:1	835.666	48.9429	9.61328	SM	YES	NO
SM +Na d16:1/18:0	725.557	48.5375	6.0732	SM	YES	NO
SM +Na d17:1/15:0	697.525	48.5375	5.25462	SM	YES	NO
SM +Na d17:1/25:2	833.65	48.1582	8.19542	SM	YES	NO
SM +Na d16:1/18:0	725.556	47.8016	6.08243	SM	YES	NO
SM +Na d16:1/16:0	697.525	47.1469	5.249	SM	YES	NO
SM +Na d16:1/18:0	725.557	46.5572	6.07787	SM	YES	NO
SM +Na d16:1/18:1	723.541	46.5572	5.337	SM	YES	NO
SM +Na d16:2/24:5	797.549	46.5572	4.26212	SM	YES	NO
SM +Na d18:2/18:0	751.572	45.268	6.1763	SM	YES	NO
SM +Na d19:1/15:0	725.556	43.9107	6.07413	SM	YES	NO
SM +Na d18:1/16:1	723.54	42.0727	5.34688	SM	YES	NO
SM +Na d17:1/13:0	669.494	41.8388	4.62217	SM	YES	NO
SM +Na d16:1/18:1	723.541	41.8388	5.35603	SM	YES	NO
SM +Na d17:2/25:0	835.666	41.1456	9.58055	SM	YES	NO
SM +Na d18:1/22:0	809.65	41.0589	9.5203	SM	YES	NO
SM +Na d19:1/21:1	807.634	41.0589	8.41912	SM	YES	NO
SM +Na d18:1/22:1	807.634	41.0589	8.3738	SM	YES	NO
SM +Na d17:2/24:0	821.65	40.8942	8.75247	SM	YES	NO
SM +Na d16:1/18:0	725.557	40.8421	6.09448	SM	YES	NO
SM +Na d19:1/23:2	833.65	40.7107	8.20132	SM	YES	NO
SM +Na d18:1/16:1	723.541	40.7107	5.34187	SM	YES	NO
SM +Na d16:1/18:0	725.557	40.7107	6.07472	SM	YES	NO
SM +Na d16:1/17:0	711.541	40.7107	5.66225	SM	YES	NO
SM +Na d16:1/24:0	809.65	40.7107	9.4919	SM	YES	NO
SM +Na d16:2/24:5	797.549	40.7107	4.33237	SM	YES	NO
SM +Na d19:1/21:1	807.635	40.7107	8.37387	SM	YES	NO
SM +Na d16:1/16:1	695.51	40.3854	4.68673	SM	YES	NO
SM +Na d16:1/16:0	697.525	40.3854	5.24292	SM	YES	NO
SM +Na d16:1/17:0	711.541	40.3854	5.64737	SM	YES	NO
SM +Na d16:1/24:1	807.634	40.2182	8.22762	SM	YES	NO
SM +Na d18:1/22:0	809.65	40.0802	9.5415	SM	YES	NO
SM +Na d16:1/18:1	723.541	40.0802	5.32063	SM	YES	NO
SM +Na d16:1/18:0	725.557	39.8424	6.12171	SM	YES	NO
SM +Na d16:1/16:0	697.525	39.5208	5.27163	SM	YES	NO
SM +Na d16:1/24:1	807.634	39.2631	8.40937	SM	YES	NO
SM +Na d16:1/24:1	807.635	39.2631	8.38197	SM	YES	NO
SM +Na d18:1/20:0	781.619	38.1436	8.20913	SM	YES	NO
SM +Na d18:2/22:5	797.55	37.4901	4.26032	SM	YES	NO
SM +Na d16:1/20:0	753.589	37.3999	7.08383	SM	YES	NO
SM +Na d17:2/23:4	799.566	37.1754	5.31743	SM	YES	NO
SM +Na d16:2/24:5	797.549	37.066	5.148	SM	YES	NO
SM +Na d16:1/26:1	835.666	36.7785	9.47395	SM	YES	NO
SM +Na d16:1/18:0	725.557	36.2195	6.18272	SM	YES	NO
SM +Na d16:1/25:0	823.666	35.7837	10.1991	SM	YES	NO
SM +Na d16:1/20:0	753.589	35.6672	7.11548	SM	YES	NO
SM +Na d20:2/22:0	835.666	35.273	9.3533	SM	YES	NO
SM +Na d17:2/23:0	807.635	35.273	8.3714	SM	YES	NO
SM +Na d18:1/16:1	723.54	35.273	5.32092	SM	YES	NO
SM +Na d16:1/20:1	751.572	34.8212	6.21472	SM	YES	NO
SM +Na d16:1/26:1	835.666	34.8212	9.34742	SM	YES	NO
SM +Na d17:1/23:1	807.634	34.8212	8.13868	SM	YES	NO
SM +Na d16:1/24:1	807.634	34.8212	8.38807	SM	YES	NO
SM +Na d17:1/25:1	835.666	34.4159	9.36712	SM	YES	NO
SM +Na d17:1/25:1	835.666	34.4159	9.66475	SM	YES	NO
SM +Na d16:1/19:0	739.573	34.4159	6.61978	SM	YES	NO
SM +Na d17:1/25:1	835.666	34.4159	9.30822	SM	YES	NO
SM +Na d16:1/25:0	823.666	34.4159	10.1946	SM	YES	NO
SM +Na d17:1/23:1	807.634	34.4159	8.10018	SM	YES	NO
SM +Na d18:1/14:1	695.509	34.4159	4.66937	SM	YES	NO
SM +Na d18:1/23:1	821.65	34.4159	9.0257	SM	YES	NO
SM +Na d18:2/24:1	833.65	34.4159	8.18227	SM	YES	NO
SM +Na d16:1/16:0	697.526	34.4159	5.28665	SM	YES	NO
SM +Na d16:1/26:2	833.65	34.2666	8.32245	SM	YES	NO
SM +Na d17:1/17:1	723.541	34.128	5.32545	SM	YES	NO
SM +Na d17:1/19:1	751.572	34.0483	6.23348	SM	YES	NO
SM +Na d17:1/25:2	833.65	34.0483	8.21808	SM	YES	NO
SM +Na d16:1/24:1	807.634	34.0483	8.2164	SM	YES	NO
SM +Na d17:1/25:2	833.65	34.0483	8.17948	SM	YES	NO
SM +Na d17:1/23:1	807.634	34.0483	8.10298	SM	YES	NO
SM +Na d16:1/20:1	751.572	34.0483	6.18113	SM	YES	NO
SM +Na d17:1/25:1	835.666	34.0483	9.33647	SM	YES	NO
SM +Na d16:1/17:0	711.54	34.0483	5.65367	SM	YES	NO
SM +Na d16:1/18:1	723.54	34.0483	5.32665	SM	YES	NO
SM +Na d16:1/26:2	833.65	33.712	8.20868	SM	YES	NO
SM +Na d17:1/16:0	711.541	33.712	5.65133	SM	YES	NO
SM +Na d16:1/20:0	753.588	33.712	7.09813	SM	YES	NO
SM +Na d16:1/26:2	833.65	33.712	8.18203	SM	YES	NO
SM +Na d18:1/15:0	711.541	33.712	5.64545	SM	YES	NO
SM +Na d16:1/26:1	835.666	33.712	9.58397	SM	YES	NO
SM +Na d16:1/22:0	781.619	33.712	8.2965	SM	YES	NO
SM +Na d16:1/26:0	837.681	33.4349	10.8828	SM	YES	NO
SM +Na d16:1/24:0	809.65	33.402	9.60852	SM	YES	NO
SM +Na d16:1/14:0	669.494	33.402	4.63855	SM	YES	NO
SM +Na d16:1/19:0	739.572	33.402	6.65493	SM	YES	NO
SM +Na d16:1/16:0	697.525	33.402	5.25068	SM	YES	NO
SM +Na d16:1/23:0	795.635	33.402	8.8743	SM	YES	NO
SM +Na d16:2/24:5	797.549	33.402	4.34258	SM	YES	NO
SM +Na d16:1/26:0	837.681	33.402	10.8842	SM	YES	NO
SM +Na d17:1/13:0	669.494	33.402	4.62527	SM	YES	NO
SM +Na d16:1/16:1	695.509	33.402	4.67632	SM	YES	NO
SM +Na d16:1/26:1	835.666	33.402	9.32183	SM	YES	NO
SM +Na d16:1/18:1	723.54	33.402	5.35658	SM	YES	NO
SM +Na d16:1/26:2	833.649	33.402	8.2304	SM	YES	NO
SM +Na d16:1/17:0	711.541	33.1144	5.66738	SM	YES	NO
SM +Na d16:1/17:0	711.541	33.1144	5.6825	SM	YES	NO
SM +Na d17:2/23:5	797.549	33.1144	4.26363	SM	YES	NO
SM +Na d16:1/16:0	697.525	33.1144	5.26448	SM	YES	NO
SM +Na d16:1/20:1	751.572	33.1144	6.23642	SM	YES	NO
SM +Na d16:1/20:1	751.572	33.1144	6.19615	SM	YES	NO
SM +Na d16:1/24:0	809.65	33.1144	9.49663	SM	YES	NO
SM +Na d16:1/14:0	669.494	33.1144	4.63802	SM	YES	NO
SM +Na d16:1/14:0	669.494	33.1144	4.6145	SM	YES	NO
SM +Na d16:1/20:1	751.572	33.1144	6.1901	SM	YES	NO
SM +Na d16:1/16:0	697.525	33.1144	5.24662	SM	YES	NO
SM +Na d16:1/22:0	781.62	33.1144	8.21333	SM	YES	NO
SM +Na d16:1/25:1	821.651	33.1144	8.9918	SM	YES	NO
SM +Na d17:1/25:1	835.666	33.1144	9.5949	SM	YES	NO
SM +Na d16:1/20:1	751.571	33.1144	6.21855	SM	YES	NO
SM +Na d16:1/24:1	807.635	33.1144	8.39012	SM	YES	NO
SM +Na d16:1/26:2	833.65	33.1144	8.18255	SM	YES	NO
SM +Na d16:1/25:1	821.65	33.0354	8.89805	SM	YES	NO
SM +Na d16:1/24:1	807.634	32.9116	8.23208	SM	YES	NO
SM +Na d16:1/18:1	723.541	32.8463	5.34068	SM	YES	NO
SM +Na d16:1/17:0	711.541	32.8463	5.70127	SM	YES	NO
SM +Na d16:1/20:1	751.572	32.8463	6.22873	SM	YES	NO
SM +Na d16:1/24:0	809.65	32.8463	9.55245	SM	YES	NO
SM +Na d16:1/26:1	835.666	32.8463	9.38127	SM	YES	NO
SM +Na d16:1/26:1	835.666	32.8463	9.3425	SM	YES	NO
SM +Na d16:1/16:1	695.509	32.8463	4.67523	SM	YES	NO
SM +Na d16:1/16:0	697.525	32.8463	5.24698	SM	YES	NO
SM +Na d16:1/16:1	695.509	32.8463	4.67692	SM	YES	NO
SM +Na d16:1/20:0	753.589	32.8463	7.07985	SM	YES	NO
SM +Na d16:1/20:0	753.588	32.8463	7.13942	SM	YES	NO
SM +Na d16:1/25:1	821.65	32.8184	8.86443	SM	YES	NO
SM +Na d16:1/25:1	821.65	32.7367	8.89237	SM	YES	NO
SM +Na d16:1/24:1	807.634	32.7367	8.21315	SM	YES	NO
SM +Na d16:1/26:2	833.65	32.7207	8.30937	SM	YES	NO
SM +Na d16:1/26:2	833.65	32.7081	8.45573	SM	YES	NO
SM +Na d16:1/18:1	723.541	32.5952	5.34008	SM	YES	NO
SM +Na d16:1/26:2	833.65	32.5952	8.2148	SM	YES	NO
SM +Na d16:1/17:0	711.542	32.5952	5.64413	SM	YES	NO
SM +Na d16:1/24:0	809.65	32.5952	9.46233	SM	YES	NO
SM +Na d16:1/25:0	823.666	32.5952	10.1661	SM	YES	NO
SM +Na d17:1/25:0	837.682	32.5952	10.853	SM	YES	NO
SM +Na d16:1/14:0	669.494	32.5952	4.62622	SM	YES	NO
SM +Na d16:1/18:1	723.541	32.5952	5.31788	SM	YES	NO
SM +Na d17:1/21:1	779.603	32.5952	7.1969	SM	YES	NO
SM +Na d16:1/20:0	753.588	32.5952	7.09558	SM	YES	NO
SM +Na d16:1/22:0	781.619	32.5952	8.22805	SM	YES	NO
SM +Na d16:1/22:1	779.604	32.5952	7.2364	SM	YES	NO
SM +Na d16:1/24:0	809.65	32.5952	9.49335	SM	YES	NO
SM +Na d16:1/26:1	835.666	32.477	9.45603	SM	YES	NO
SM +Na d16:1/24:1	807.634	32.3589	8.14838	SM	YES	NO
SM +Na d16:1/16:0	697.525	32.3589	5.27347	SM	YES	NO
SM +Na d16:1/23:0	795.635	32.3589	8.90042	SM	YES	NO
SM +Na d16:1/23:0	795.634	32.3589	8.87762	SM	YES	NO
SM +Na d17:1/19:1	751.572	32.3589	6.18428	SM	YES	NO
SM +Na d16:1/20:0	753.589	32.3589	7.0875	SM	YES	NO
SM +Na d16:1/25:1	821.65	32.3589	9.02572	SM	YES	NO
SM +Na d16:1/24:0	809.65	32.3589	9.47652	SM	YES	NO
SM +Na d16:1/20:1	751.571	32.3589	6.173	SM	YES	NO
SM +Na d16:1/16:0	697.524	32.3589	5.2769	SM	YES	NO
SM +Na d19:1/22:0	823.665	32.3034	10.1984	SM	YES	NO
SM +Na d16:1/26:0	837.682	32.1359	10.9024	SM	YES	NO
SM +Na d16:1/26:2	833.65	32.1359	8.46908	SM	YES	NO
SM +Na d16:1/19:0	739.572	32.1359	6.64248	SM	YES	NO
SM +Na d16:1/26:1	835.666	32.1359	9.60937	SM	YES	NO
SM +Na d16:1/18:0	725.555	32.1359	6.07408	SM	YES	NO
SM +Na d16:1/26:1	835.665	32.1359	9.3695	SM	YES	NO
SM +Na d16:1/17:0	711.54	31.9248	5.68898	SM	YES	NO
SM +Na d16:1/23:0	795.635	31.9248	8.84882	SM	YES	NO
SM +Na d16:1/20:0	753.588	31.9248	7.09128	SM	YES	NO
SM +Na d20:1/22:0	837.681	31.9248	10.8842	SM	YES	NO
SM +Na d16:1/24:0	809.651	31.9248	9.47372	SM	YES	NO
SM +Na d16:1/18:0	725.556	31.9248	6.04948	SM	YES	NO
SM +Na d16:1/24:0	809.65	31.9248	9.53133	SM	YES	NO
SM +Na d18:1/24:0	837.682	31.902	10.8456	SM	YES	NO
SM +Na d16:1/20:0	753.589	31.7242	7.10595	SM	YES	NO
SM +Na d16:1/23:0	795.634	31.7242	8.9083	SM	YES	NO
SM +Na d16:1/20:0	753.589	31.5333	7.12535	SM	YES	NO
SM +Na d16:1/25:0	823.665	31.5333	10.202	SM	YES	NO
SM +K d20:1/18:0	797.586	31.46	7.71592	SM	YES	NO
SM +Na d16:1/20:0	753.588	31.3511	7.12827	SM	YES	NO
SM +Na d16:1/22:0	781.619	31.3511	8.21662	SM	YES	NO
SM +Na d17:1/15:0	697.525	31.1769	5.2567	SM	YES	NO
SM +Na d16:1/20:0	753.588	31.1769	7.12213	SM	YES	NO
SM +Na d16:1/22:0	781.619	31.01	8.2064	SM	YES	NO
SM +Na d16:1/22:1	779.603	31.01	7.1936	SM	YES	NO
SM +Na d16:1/22:1	779.603	30.8498	7.20115	SM	YES	NO
SM +Na d17:1/21:0	781.619	30.4046	8.23237	SM	YES	NO
SM +Na d16:1/16:1	695.509	30.2666	4.68773	SM	YES	NO
SM +K d16:1/22:0	797.586	30.2665	7.67383	SM	YES	NO
SM +Na d16:1/22:0	781.619	30.1332	8.2296	SM	YES	NO
SM +K d18:1/20:0	797.586	30.133	7.66595	SM	YES	NO
SM +Na d16:1/22:1	779.603	30.0042	7.19737	SM	YES	NO
SM +Na d18:1/20:0	781.619	29.8791	8.2678	SM	YES	NO
SM +Na d16:1/22:0	781.619	29.7579	8.1982	SM	YES	NO
SM +Na d16:1/22:1	779.604	29.526	7.21828	SM	YES	NO
SM +Na d16:1/22:0	781.619	29.415	8.27263	SM	YES	NO
SM +Na d16:1/22:0	781.619	29.415	8.25857	SM	YES	NO
SM +Na d16:1/22:1	779.603	29.3069	7.20215	SM	YES	NO
SM +K d19:1/18:0	783.57	29.2183	6.98455	SM	YES	NO
SM +Na d18:1/19:0	767.604	29.14	7.72282	SM	YES	NO
SM +H d16:1/27:3	823.666	28.9304	10.1701	SM	YES	NO
SM +Na d17:1/21:1	779.604	28.8066	7.24115	SM	YES	NO
SM +Na d16:1/22:1	779.604	28.7218	7.24957	SM	YES	NO
SM +Na d16:1/22:1	779.604	28.406	7.29312	SM	YES	NO
SM +H d16:1/27:4	821.65	28.2554	8.75333	SM	YES	NO
SM +H d16:1/28:4	835.666	28.2554	9.32927	SM	YES	NO
SM +H d16:1/21:3	739.573	27.9678	6.6072	SM	YES	NO
SM +H d16:1/20:2	727.572	27.7055	6.56928	SM	YES	NO
SM +NH4 d16:1/18:4	712.544	27.7055	5.67247	SM	YES	NO
SM +K d19:1/19:0	797.586	27.6768	7.64427	SM	YES	NO
SM +H d19:1/23:3	809.65	27.5441	9.4602	SM	YES	NO
SM +H d18:1/18:2	727.572	27.4645	6.53253	SM	YES	NO
SM +H d16:1/27:3	823.665	27.4645	10.1976	SM	YES	NO
SM +H d19:1/24:4	821.65	27.4645	8.78347	SM	YES	NO
SM +H d16:2/20:1	727.572	27.3209	6.55085	SM	YES	NO
SM +H d16:1/26:4	807.634	27.0339	8.11427	SM	YES	NO
SM +H d18:1/26:3	837.682	27.0339	10.8783	SM	YES	NO
SM +H d16:1/28:5	833.65	26.8398	8.45462	SM	YES	NO
SM +H d16:1/26:3	809.65	26.6576	9.73463	SM	YES	NO
SM +H d16:1/27:4	821.651	26.6576	8.72467	SM	YES	NO
SM +Na d20:2/20:4	799.567	26.6452	5.04545	SM	YES	NO
SM +H d19:1/25:5	833.65	26.6278	8.44505	SM	YES	NO
SM +H d16:1/20:2	727.573	26.4858	6.47252	SM	YES	NO
SM +H d17:2/24:2	795.635	26.3913	8.8424	SM	YES	NO
SM +H d16:1/20:2	727.572	26.3234	6.54415	SM	YES	NO
SM +H d16:1/20:2	727.572	26.3234	6.49318	SM	YES	NO
SM +Na d18:1/21:0	795.634	25.9417	8.92482	SM	YES	NO
SM +NH4 d16:1/18:4	712.544	25.3817	5.66452	SM	YES	NO
SM +NH4 d16:1/27:5	836.669	25.1594	9.33723	SM	YES	NO
SM +K d17:1/24:5	829.554	25.0206	6.09655	SM	YES	NO
SM +NH4 d16:1/27:5	836.669	24.9524	9.43737	SM	YES	NO
SM +NH4 d16:1/27:5	836.669	24.8541	9.41545	SM	YES	NO
SM +NH4 d16:1/27:5	836.669	24.8541	9.38912	SM	YES	NO
SM +K d16:1/25:4	831.57	24.6773	6.5069	SM	YES	NO
SM +H d18:1/16:0	703.575	24.6511	6.0748	SM	YES	YES
SM +NH4 d16:1/27:5	836.669	24.4901	9.38158	SM	YES	NO
SM +Li d20:2/17:5	739.535	24.3895	5.05273	SM	YES	NO
SM +K d17:1/22:3	805.554	23.318	6.03112	SM	YES	NO
SM +H d19:1/15:1	701.559	23.1105	5.31903	SM	YES	NO
SM +K d19:1/18:1	781.554	22.5963	6.17133	SM	YES	NO
SM +Na d16:1/26:5	827.6	22.4931	5.38743	SM	YES	NO
SM +K d17:2/20:0	781.555	22.4801	6.24893	SM	YES	NO
SM +Li d18:1/19:5	741.551	22.4436	4.9967	SM	YES	NO
SM +K d17:2/21:0	795.57	22.16	6.65965	SM	YES	NO
SM -CH3CO2 d16:1/24:0	845.674	22.0149	8.84133	SM	YES	NO
SM +K d16:1/21:1	781.554	21.9214	6.26295	SM	YES	NO
SM -CH3CO2 d16:1/18:0	761.581	21.6785	6.19448	SM	YES	NO
SM -CH3CO2 d16:1/16:0	733.55	21.6785	5.33093	SM	YES	NO
SM -CH3CO2 d16:1/22:0	817.644	21.6785	7.90582	SM	YES	NO
SM +K d17:2/20:0	781.555	21.4734	6.22863	SM	YES	NO
SM +K d17:1/21:1	795.57	21.2716	6.65397	SM	YES	NO
SM -CH3CO2 d16:1/26:1	871.689	21.1397	8.80887	SM	YES	NO
SM -CH3CO2 d16:1/26:1	871.689	21.1397	8.53242	SM	YES	NO
SM +K d19:1/18:0	783.57	21.0959	6.9885	SM	YES	NO
SM -CH3CO2 d16:1/26:1	871.689	20.9166	8.56368	SM	YES	NO
SM -CH3CO2 d16:1/26:1	871.689	20.9166	8.55903	SM	YES	NO
SM -CH3CO2 d16:1/26:1	871.689	20.9166	8.778	SM	YES	NO
SM -CH3CO2 d16:1/18:1	759.565	20.9166	5.02512	SM	YES	NO

## Sheet: List1
Sample	Lipid_species	Mean_mz	ppm_of_mz	Number_of_hits	Mean_score	STD_Score	Sum_of_score	Mean_of_retention_time	Lipid_headgroup	Headgroup fragments	FA fragments
11_1_neg	PA Lyso -H 18:0/0:0	437.267	0	1	45.6151	0	45.6151	3.05438	PA	YES	YES
10_1	PC +Na 16:0/18:1	782.566	0.212813	2	50.3208	31.053	100.642	7.11817	PC	YES	YES
10_1	PC +Na 16:0/20:3	806.566	0.213786	2	34.9685	5.04788	69.9369	6.85141	PC	YES	YES
10_1	PC Lyso +Na 16:0/0:0	518.322	0.0955516	2	34.151	7.56013	68.302	2.64942	PC	YES	YES
10_1	PC +Na 18:0/18:1	810.598	0.148947	2	32.7534	0.380006	65.5067	8.26666	PC	YES	YES
10_1	PC Lyso +H 16:0/0:0	496.34	0.199994	2	26.3737	4.83322	52.7474	2.65179	PC	YES	YES
10_1	PC +Na 16:0/20:4	804.55	0	1	87.5915	0	87.5915	6.20992	PC	YES	YES
10_1	PC +Na 16:0/18:2	780.55	0	1	87.1666	0	87.1666	6.43228	PC	YES	YES
10_1	PC +Na 18:0/20:4	832.582	0	1	70.9117	0	70.9117	7.20212	PC	YES	YES
10_1	PC +H 18:0/20:4	810.6	0	1	49.5841	0	49.5841	7.16803	PC	YES	YES
10_1	PC +H 16:0/20:4	782.569	0	1	45.0877	0	45.0877	6.2783	PC	YES	YES
10_1	PC +H 18:0/18:2	786.6	0	1	40.7944	0	40.7944	7.37328	PC	YES	YES
10_1	PC +Na 18:0/18:2	808.582	0	1	38.9933	0	38.9933	7.49293	PC	YES	YES
10_1	PC +Na 16:0/16:0	756.552	0	1	38.7607	0	38.7607	7.01712	PC	YES	YES
10_1	PC +H 16:0/18:2	758.569	0	1	35.2842	0	35.2842	6.43388	PC	YES	YES
10_1_neg	PC -CH3CO2 16:0/18:2	816.576	0	1	22.6001	0	22.6001	6.40635	PC	YES	YES
10_1_neg	PC -CH3CO2 18:1/18:2	842.591	0	1	20.0297	0	20.0297	6.52415	PC	YES	YES
10_2	PC +Na 16:0/20:4	804.55	0	1	88.9089	0	88.9089	6.22875	PC	YES	YES
10_2	PC +Na 16:0/18:2	780.55	0	1	67.6221	0	67.6221	6.43403	PC	YES	YES
10_2	PC +Na 16:0/18:1	782.566	0	1	66.3899	0	66.3899	7.25587	PC	YES	YES
10_2	PC +Na 18:0/20:4	832.581	0	1	64.941	0	64.941	7.18738	PC	YES	YES
10_2	PC +Na 16:0/20:5	802.534	0	1	46.9143	0	46.9143	5.61575	PC	YES	YES
10_2	PC +H 16:0/20:4	782.569	0	1	38.5971	0	38.5971	6.26285	PC	YES	YES
10_2	PC +Na 16:0/16:0	756.551	0	1	38.1212	0	38.1212	7.02105	PC	YES	YES
10_2	PC +Na 16:0/20:2	808.582	0	1	37.9775	0	37.9775	7.25747	PC	YES	YES
10_2	PC +Na 18:0/18:2	808.582	0	1	37.5009	0	37.5009	7.52967	PC	YES	YES
10_2	PC +H 16:0/18:2	758.569	0	1	35.2173	0	35.2173	6.43563	PC	YES	YES
10_2	PC +Na 18:0/18:1	810.597	0	1	33.8786	0	33.8786	8.15283	PC	YES	YES
10_2	PC +H 18:0/18:2	786.6	0	1	33.5765	0	33.5765	7.37555	PC	YES	YES
10_2	PC +Na 14:0/18:1	754.535	0	1	33.443	0	33.443	6.095	PC	YES	YES
10_2	PC Lyso +H 16:0/0:0	496.34	0	1	29.9408	0	29.9408	2.6365	PC	YES	YES
10_2	PC Lyso +Na 18:1/0:0	544.338	0	1	29.5008	0	29.5008	2.77187	PC	YES	YES
10_2	PC Lyso +H 18:0/0:0	524.371	0	1	29.089	0	29.089	3.35898	PC	YES	YES
10_3	PC +Na 16:0/18:1	782.566	0.28977	2	50.5234	32.055	101.047	7.13437	PC	YES	YES
10_3	PC Lyso +Na 16:0/0:0	518.322	0.066803	2	41.0763	7.96208	82.1527	2.63107	PC	YES	YES
10_3	PC Lyso +Na 18:0/0:0	546.353	1.03538	2	34.0491	8.00773	68.0983	3.35104	PC	YES	YES
10_3	PC Lyso +H 16:0/0:0	496.34	0.233403	2	33.9596	4.49229	67.9192	2.63249	PC	YES	YES
10_3	PC +Na 18:0/18:2	808.582	0	1	69.8131	0	69.8131	7.44082	PC	YES	YES
10_3	PC +Na 16:0/18:2	780.55	0	1	67.8587	0	67.8587	6.44788	PC	YES	YES
10_3	PC +Na 18:1/18:1	808.581	0	1	44.8825	0	44.8825	7.18412	PC	YES	YES
10_3	PC +Na 16:0/16:1	754.535	0	1	40.3147	0	40.3147	6.10738	PC	YES	YES
10_3	PC +Na 16:0/20:3	806.566	0	1	37.7035	0	37.7035	6.61902	PC	YES	YES
10_3	PC Lyso +Na 18:1/0:0	544.337	0	1	37.2855	0	37.2855	2.73528	PC	YES	YES
10_3	PC +Na 16:0/16:0	756.551	0	1	32.9169	0	32.9169	7.03333	PC	YES	YES
10_3	PC Lyso +H 17:0/0:0	510.356	0	1	31.0428	0	31.0428	2.9253	PC	YES	YES
10_3	PC Lyso +H 18:1/0:0	522.354	0	1	30.3872	0	30.3872	2.73685	PC	YES	YES
10_3	PC Lyso +H 18:0/0:0	524.371	0	1	29.61	0	29.61	3.48808	PC	YES	YES
10_3	PC +H 18:0/18:2	786.6	0	1	26.5081	0	26.5081	7.38953	PC	YES	YES
10_4	PC +Na 18:0/18:2	808.582	0.122809	2	60.2817	39.4284	120.563	7.47428	PC	YES	YES
10_4	PC Lyso +Na 16:0/0:0	518.322	0.210222	2	30.2577	2.29497	60.5155	2.65579	PC	YES	YES
10_4	PC +Na 18:0/20:4	832.582	0	1	84.8601	0	84.8601	7.20902	PC	YES	YES
10_4	PC +Na 16:0/18:2	780.55	0	1	80.0271	0	80.0271	6.43885	PC	YES	YES
10_4	PC +Na 16:0/18:1	782.566	0	1	79.0126	0	79.0126	7.26028	PC	YES	YES
10_4	PC +Na 16:0/20:4	804.55	0	1	77.7202	0	77.7202	6.30165	PC	YES	YES
10_4	PC +Na 16:0/20:3	806.566	0	1	68.1165	0	68.1165	6.55865	PC	YES	YES
10_4	PC +Na 16:0/20:5	802.534	0	1	47.1085	0	47.1085	5.70293	PC	YES	YES
10_4	PC +H 16:0/18:2	758.569	0	1	42.1227	0	42.1227	6.44045	PC	YES	YES
10_4	PC +H 18:0/18:2	786.6	0	1	40.5654	0	40.5654	7.38012	PC	YES	YES
10_4	PC +Na 16:0/22:5	830.566	0	1	39.8406	0	39.8406	6.20063	PC	YES	YES
10_4	PC +Na 18:0/18:1	810.598	0	1	38.5744	0	38.5744	8.4265	PC	YES	YES
10_4	PC +Na 18:1/20:5	828.551	0	1	34.5815	0	34.5815	5.9285	PC	YES	YES
10_4	PC +Na 16:0/16:1	754.535	0	1	34.525	0	34.525	6.09955	PC	YES	YES
10_4	PC +Na 16:0/16:0	756.551	0	1	32.2801	0	32.2801	7.02398	PC	YES	YES
10_4	PC Lyso +Na 18:0/0:0	546.354	0	1	32.0548	0	32.0548	3.26165	PC	YES	YES
10_4	PC Lyso +H 18:1/0:0	522.355	0	1	30.6412	0	30.6412	2.76375	PC	YES	YES
10_4	PC Lyso +H 18:0/0:0	524.372	0	1	30.3032	0	30.3032	3.3614	PC	YES	YES
10_4	PC Lyso +H 16:0/0:0	496.34	0	1	30.1819	0	30.1819	2.79337	PC	YES	YES
10_4	PC Lyso +Na 18:1/0:0	544.338	0	1	28.4303	0	28.4303	2.76217	PC	YES	YES
10_5	PC +Na 16:0/18:2	780.551	0.584163	2	60.6714	47.248	121.343	6.55779	PC	YES	YES
10_5	PC +Na 16:0/18:1	782.566	0.273037	2	56.0663	40.2113	112.133	7.11706	PC	YES	YES
10_5	PC Lyso +Na 16:0/0:0	518.322	1.9621	2	41.134	16.6953	82.2681	2.64922	PC	YES	YES
10_5	PC Lyso +Na 18:1/0:0	544.338	1.35052	2	34.963	8.50113	69.926	2.78591	PC	YES	YES
10_5	PC Lyso +H 16:0/0:0	496.34	0.28492	2	34.042	3.07824	68.0839	2.65064	PC	YES	YES
10_5	PC Lyso +Na 18:0/0:0	546.354	0.462642	2	30.9135	3.03938	61.827	3.35002	PC	YES	YES
10_5	PC +H 16:0/18:1	760.585	0.112507	2	30.9028	13.9972	61.8056	7.13255	PC	YES	YES
10_5	PC Lyso +H 18:0/0:0	524.372	0.674242	2	30.1694	0.900369	60.3387	3.36714	PC	YES	YES
10_5	PC +Na 18:0/18:2	808.582	0	1	91.2814	0	91.2814	7.33633	PC	YES	YES
10_5	PC +Na 16:0/20:4	804.55	0	1	83.0965	0	83.0965	6.25822	PC	YES	YES
10_5	PC +H 18:0/18:2	786.6	0	1	47.0919	0	47.0919	7.37053	PC	YES	YES
10_5	PC +H 16:0/18:2	758.569	0	1	43.8511	0	43.8511	6.43092	PC	YES	YES
10_5	PC +Na 18:0/18:1	810.598	0	1	39.7767	0	39.7767	8.39742	PC	YES	YES
10_5	PC +Na 14:0/16:0	728.52	0	1	38.6196	0	38.6196	6.0561	PC	YES	YES
10_5	PC Lyso +H 16:1/0:0	494.324	0	1	38.5498	0	38.5498	2.0514	PC	YES	YES
10_5	PC +Na 18:0/20:4	832.582	0	1	35.0573	0	35.0573	7.13582	PC	YES	YES
10_5	PC +Na 14:0/18:2	752.52	0	1	34.4893	0	34.4893	5.47563	PC	YES	YES
10_5	PC +Na 18:1/18:1	808.581	0	1	33.3633	0	33.3633	7.06895	PC	YES	YES
10_5	PC +Na 16:0/16:0	756.552	0	1	33.2543	0	33.2543	7.01592	PC	YES	YES
10_5	PC Lyso +H 18:2/0:0	520.34	0	1	31.438	0	31.438	2.2584	PC	YES	YES
10_5	PC Lyso +H 17:0/0:0	510.356	0	1	31.3529	0	31.3529	2.92322	PC	YES	YES
10_5	PC Lyso +H 14:0/0:0	468.309	0	1	30.8925	0	30.8925	1.91775	PC	YES	YES
10_5	PC Lyso +H 15:0/0:0	482.325	0	1	30.1398	0	30.1398	2.29103	PC	YES	YES
10_5	PC Lyso +H 18:1/0:0	522.356	0	1	29.8635	0	29.8635	2.92163	PC	YES	YES
10_5	PC Lyso +Na 17:0/0:0	532.338	0	1	29.8024	0	29.8024	2.9248	PC	YES	YES
10_5	PC Lyso +Na 18:2/0:0	542.322	0	1	28.7179	0	28.7179	2.25682	PC	YES	YES
10_5	PC Lyso +Na 14:0/0:0	490.291	0	1	28.4465	0	28.4465	1.91618	PC	YES	YES
11_1	PC +Na 16:0/18:1	782.566	0.427146	3	46.7725	28.3148	140.317	7.22851	PC	YES	YES
11_1	PC Lyso +Na 16:0/0:0	518.322	1.5122	3	34.4102	4.44464	103.231	2.73283	PC	YES	YES
11_1	PC Lyso +H 16:0/0:0	496.34	1.1207	3	33.1273	10.7112	99.3819	2.72721	PC	YES	YES
11_1	PC Lyso +Na 18:1/0:0	544.338	0.163432	2	36.0022	9.5653	72.0044	2.73212	PC	YES	YES
11_1	PC Lyso +Na 18:0/0:0	546.353	1.81241	2	34.1287	8.22547	68.2573	3.3167	PC	YES	YES
11_1	PC Lyso +H 18:0/0:0	524.372	0.394694	2	30.0649	0.571309	60.1298	3.33229	PC	YES	YES
11_1	PC Lyso +Na 16:1/0:0	516.307	1.59154	2	24.7826	5.77953	49.5652	2.11707	PC	YES	YES
11_1	PC +Na 18:0/18:1	810.597	0	1	52.1483	0	52.1483	8.37997	PC	YES	YES
11_1	PC +Na 18:0/18:2	808.582	0	1	48.6577	0	48.6577	7.35298	PC	YES	YES
11_1	PC +Na 16:0/18:2	780.551	0	1	40.8464	0	40.8464	6.42833	PC	YES	YES
11_1	PC +H 16:0/18:1	760.585	0	1	40.3753	0	40.3753	7.23475	PC	YES	YES
11_1	PC +Na 14:0/16:0	728.52	0	1	38.0961	0	38.0961	6.0393	PC	YES	YES
11_1	PC +Na 16:0/16:0	756.551	0	1	37.6739	0	37.6739	6.99658	PC	YES	YES
11_1	PC +H 16:0/18:2	758.569	0	1	33.8195	0	33.8195	6.34277	PC	YES	YES
11_1	PC +Na 18:1/18:1	808.581	0	1	33.4261	0	33.4261	7.08543	PC	YES	YES
11_1	PC +Na 14:0/18:1	754.535	0	1	32.3843	0	32.3843	6.07357	PC	YES	YES
11_1	PC +Na 16:0/20:1	810.597	0	1	31.994	0	31.994	8.11107	PC	YES	YES
11_1	PC Lyso +H 14:0/0:0	468.309	0	1	30.4049	0	30.4049	1.8427	PC	YES	YES
11_1	PC Lyso +H 15:0/0:0	482.325	0	1	30.269	0	30.269	2.2388	PC	YES	YES
11_1	PC Lyso +H 17:0/0:0	510.356	0	1	29.9256	0	29.9256	2.88902	PC	YES	YES
11_1	PC Lyso +H 16:1/0:0	494.325	0	1	29.7846	0	29.7846	2.13427	PC	YES	YES
11_1	PC Lyso +Na 17:0/0:0	532.338	0	1	29.6553	0	29.6553	2.87188	PC	YES	YES
11_1	PC Lyso +H 18:1/0:0	522.356	0	1	29.579	0	29.579	2.88432	PC	YES	YES
11_1	PC Lyso +Na 20:1/0:0	572.368	0	1	29.5248	0	29.5248	3.4366	PC	YES	YES
11_1	PC Lyso +H 20:0/0:0	552.402	0	1	29.356	0	29.356	3.98508	PC	YES	YES
11_1	PC Lyso +H 20:1/0:0	550.385	0	1	29.1364	0	29.1364	3.43342	PC	YES	YES
11_1	PC +Na 16:1/18:1	780.551	0	1	29.116	0	29.116	6.15762	PC	YES	YES
11_1	PC Lyso +Na 15:0/0:0	504.307	0	1	28.9411	0	28.9411	2.25437	PC	YES	YES
11_1	PC Lyso +Na 14:0/0:0	490.291	0	1	28.7895	0	28.7895	1.84428	PC	YES	YES
11_1	PC Lyso +Na 19:0/0:0	560.369	0	1	28.1765	0	28.1765	3.69683	PC	YES	YES
11_2	PC +Na 16:0/18:1	782.566	0.348644	2	54.4407	37.0275	108.881	7.10683	PC	YES	YES
11_2	PC +Na 18:0/18:2	808.582	0.141775	2	48.138	22.3981	96.2761	7.40505	PC	YES	YES
11_2	PC Lyso +Na 18:1/0:0	544.338	0.207644	2	39.3487	4.25938	78.6973	2.75668	PC	YES	YES
11_2	PC Lyso +Na 16:0/0:0	518.322	0.891366	2	37.696	2.23302	75.3919	2.61768	PC	YES	YES
11_2	PC Lyso +H 16:0/0:0	496.34	0.0840254	2	33.9498	3.42929	67.8996	2.63477	PC	YES	YES
11_2	PC Lyso +Na 18:0/0:0	546.354	0.803642	2	30.2002	3.15041	60.4004	3.33652	PC	YES	YES
11_2	PC +Na 16:0/20:4	804.55	0	1	85.0645	0	85.0645	6.2309	PC	YES	YES
11_2	PC +Na 16:0/18:2	780.551	0	1	80.3456	0	80.3456	6.41948	PC	YES	YES
11_2	PC +H 16:0/20:4	782.569	0	1	51.8378	0	51.8378	6.24798	PC	YES	YES
11_2	PC +H 16:0/18:2	758.57	0	1	49.5841	0	49.5841	6.43662	PC	YES	YES
11_2	PC +Na 18:0/20:4	832.582	0	1	41.9328	0	41.9328	7.12398	PC	YES	YES
11_2	PC +Na 16:0/16:0	756.551	0	1	39.7476	0	39.7476	7.00563	PC	YES	YES
11_2	PC Lyso +Na 18:2/0:0	542.322	0	1	36.6636	0	36.6636	2.22428	PC	YES	YES
11_2	PC +H 18:0/20:4	810.6	0	1	36.3518	0	36.3518	7.15995	PC	YES	YES
11_2	PC +H 16:0/18:1	760.585	0	1	34.9611	0	34.9611	7.24388	PC	YES	YES
11_2	PC +Na 18:0/20:3	834.598	0	1	34.4879	0	34.4879	7.57103	PC	YES	YES
11_2	PC +H 18:0/18:2	786.6	0	1	34.2809	0	34.2809	7.34502	PC	YES	YES
11_2	PC +Na 16:0/16:1	754.536	0	1	33.9818	0	33.9818	6.08002	PC	YES	YES
11_2	PC +Na 16:0/20:3	806.566	0	1	32.9479	0	32.9479	6.7451	PC	YES	YES
11_2	PC +Na 18:0/18:1	810.598	0	1	31.763	0	31.763	8.39098	PC	YES	YES
11_2	PC Lyso +H 18:0/0:0	524.372	0	1	31.2802	0	31.2802	3.22123	PC	YES	YES
11_2	PC Lyso +H 15:0/0:0	482.325	0	1	30.804	0	30.804	2.27743	PC	YES	YES
11_2	PC Lyso +Na 17:0/0:0	532.338	0	1	30.1047	0	30.1047	2.91108	PC	YES	YES
11_2	PC Lyso +H 18:1/0:0	522.354	0	1	30.0342	0	30.0342	2.72518	PC	YES	YES
11_2	PC Lyso +H 17:0/0:0	510.356	0	1	29.9886	0	29.9886	2.91265	PC	YES	YES
11_2	PC Lyso +H 18:2/0:0	520.34	0	1	29.7586	0	29.7586	2.22587	PC	YES	YES
11_2	PC Lyso +Na 14:0/0:0	490.291	0	1	27.5527	0	27.5527	1.93037	PC	YES	YES
11_2	PC Lyso +H 16:1/0:0	494.325	0	1	23.0367	0	23.0367	2.02258	PC	YES	YES
11_3	PC Lyso +Na 16:0/0:0	518.322	0.80085	2	37.4062	3.26009	74.8124	2.62138	PC	YES	YES
11_3	PC Lyso +Na 18:1/0:0	544.338	0.516383	2	36.1362	10.0004	72.2724	2.76178	PC	YES	YES
11_3	PC Lyso +H 16:0/0:0	496.34	0.157957	2	34.4283	4.20326	68.8565	2.63778	PC	YES	YES
11_3	PC Lyso +Na 18:0/0:0	546.354	0.561125	2	31.6374	12.4597	63.2747	3.34625	PC	YES	YES
11_3	PC +Na 16:0/20:4	804.55	0	1	82.9702	0	82.9702	6.22613	PC	YES	YES
11_3	PC +Na 16:0/18:2	780.55	0	1	79.717	0	79.717	6.41483	PC	YES	YES
11_3	PC +Na 16:0/18:1	782.566	0	1	71.9484	0	71.9484	7.23852	PC	YES	YES
11_3	PC +Na 18:0/20:4	832.581	0	1	52.7017	0	52.7017	7.18725	PC	YES	YES
11_3	PC +H 16:0/18:2	758.57	0	1	51.3895	0	51.3895	6.4319	PC	YES	YES
11_3	PC +H 18:0/18:2	786.6	0	1	40.2348	0	40.2348	7.3414	PC	YES	YES
11_3	PC +Na 18:1/18:2	806.566	0	1	39.2127	0	39.2127	6.48333	PC	YES	YES
11_3	PC +H 16:0/20:4	782.569	0	1	38.7756	0	38.7756	6.2603	PC	YES	YES
11_3	PC +Na 18:0/18:2	808.582	0	1	38.766	0	38.766	7.51292	PC	YES	YES
11_3	PC +Na 18:1/18:1	808.582	0	1	38.4316	0	38.4316	7.25563	PC	YES	YES
11_3	PC +Na 14:0/16:0	728.52	0	1	33.7961	0	33.7961	6.04075	PC	YES	YES
11_3	PC +Na 15:0/18:1	768.552	0	1	32.8314	0	32.8314	6.55517	PC	YES	YES
11_3	PC +Na 16:0/16:0	756.551	0	1	32.1466	0	32.1466	7.00173	PC	YES	YES
11_3	PC +Na 16:0/20:3	806.566	0	1	31.6314	0	31.6314	6.74077	PC	YES	YES
11_3	PC Lyso +H 15:0/0:0	482.325	0	1	30.7533	0	30.7533	2.3383	PC	YES	YES
11_3	PC Lyso +Na 17:0/0:0	532.338	0	1	30.5872	0	30.5872	2.91665	PC	YES	YES
11_3	PC Lyso +H 18:1/0:0	522.354	0	1	30.0818	0	30.0818	2.72843	PC	YES	YES
11_3	PC Lyso +Na 18:2/0:0	542.322	0	1	29.9666	0	29.9666	2.23022	PC	YES	YES
11_3	PC +H 16:0/18:1	760.585	0	1	29.3095	0	29.3095	7.24012	PC	YES	YES
11_3	PC +H 18:0/20:4	810.6	0	1	28.6179	0	28.6179	7.153	PC	YES	YES
11_3	PC Lyso +Na 15:0/0:0	504.307	0	1	20.894	0	20.894	2.35088	PC	YES	YES
11_3	PC Lyso +Na 16:1/0:0	516.307	0	1	20.4439	0	20.4439	2.10082	PC	YES	YES
11_4	PC Lyso +Na 16:0/0:0	518.322	0.124492	2	35.6765	8.92284	71.353	2.64308	PC	YES	YES
11_4	PC Lyso +H 16:0/0:0	496.34	0.0972814	2	26.7303	4.31939	53.4606	2.64308	PC	YES	YES
11_4	PC +Na 16:0/20:4	804.55	0	1	89.6021	0	89.6021	6.21795	PC	YES	YES
11_4	PC +Na 16:0/18:2	780.55	0	1	81.3219	0	81.3219	6.42397	PC	YES	YES
11_4	PC +Na 16:0/18:1	782.566	0	1	72.9279	0	72.9279	7.23223	PC	YES	YES
11_4	PC +Na 18:0/20:4	832.581	0	1	61.37	0	61.37	7.21512	PC	YES	YES
11_4	PC +H 16:0/20:4	782.569	0	1	47.6071	0	47.6071	6.25235	PC	YES	YES
11_4	PC +Na 16:0/20:2	808.582	0	1	39.0122	0	39.0122	7.2494	PC	YES	YES
11_4	PC +H 18:0/20:4	810.599	0	1	36.3375	0	36.3375	7.14647	PC	YES	YES
11_4	PC +Na 19:1/19:2	834.598	0	1	36.0892	0	36.0892	7.5464	PC	YES	YES
11_4	PC +Na 16:0/20:5	802.534	0	1	35.3255	0	35.3255	5.70208	PC	YES	YES
11_4	PC +Na 16:0/22:4	832.582	0	1	34.2002	0	34.2002	6.94198	PC	YES	YES
11_4	PC +H 18:0/18:2	786.6	0	1	33.8154	0	33.8154	7.35238	PC	YES	YES
11_4	PC +Na 18:0/18:1	810.598	0	1	33.6628	0	33.6628	8.38527	PC	YES	YES
11_4	PC +Na 18:0/18:2	808.582	0	1	33.5329	0	33.5329	7.50713	PC	YES	YES
11_4	PC Lyso +Na 18:0/0:0	546.354	0	1	33.4127	0	33.4127	3.23473	PC	YES	YES
11_4	PC +Na 18:1/18:2	806.566	0	1	32.8521	0	32.8521	6.4755	PC	YES	YES
11_4	PC +Na 16:0/20:3	806.566	0	1	32.7303	0	32.7303	6.73355	PC	YES	YES
11_4	PC Lyso +Na 18:1/0:0	544.338	0	1	28.7143	0	28.7143	2.7378	PC	YES	YES
11_5	PC Lyso +Na 16:0/0:0	518.322	1.62189	2	44.3436	13.5467	88.6872	2.61148	PC	YES	YES
11_5	PC Lyso +H 16:0/0:0	496.34	1.1019	2	38.065	8.80907	76.13	2.61007	PC	YES	YES
11_5	PC Lyso +Na 18:0/0:0	546.354	0.777408	2	34.3996	7.79071	68.7993	3.33559	PC	YES	YES
11_5	PC +Na 18:0/18:1	810.598	0.827266	2	29.5038	4.36148	59.0075	8.24448	PC	YES	YES
11_5	PC +Na 16:0/18:1	782.566	0	1	82.1679	0	82.1679	7.22807	PC	YES	YES
11_5	PC +Na 18:0/18:2	808.582	0	1	41.4132	0	41.4132	7.36292	PC	YES	YES
11_5	PC Lyso +Na 18:1/0:0	544.337	0	1	36.7888	0	36.7888	2.73253	PC	YES	YES
11_5	PC +Na 16:0/18:2	780.551	0	1	31.9453	0	31.9453	6.412	PC	YES	YES
11_5	PC Lyso +H 18:1/0:0	522.356	0	1	30.7672	0	30.7672	2.89152	PC	YES	YES
11_5	PC Lyso +Na 17:0/0:0	532.338	0	1	30.6401	0	30.6401	2.9106	PC	YES	YES
11_5	PC Lyso +Na 16:1/0:0	516.308	0	1	30.1371	0	30.1371	2.06817	PC	YES	YES
11_5	PC +H 16:0/18:2	758.569	0	1	28.3649	0	28.3649	6.35453	PC	YES	YES
11_5	PC Lyso +Na 14:0/0:0	490.291	0	1	28.0845	0	28.0845	1.89325	PC	YES	YES
11_5	PC Lyso +H 18:0/0:0	524.372	0	1	22.9896	0	22.9896	3.48215	PC	YES	YES
11_5	PC +H 16:0/20:1	788.612	0	1	20.3453	0	20.3453	8.18043	PC	YES	YES
12_1	PC Lyso +Na 16:0/0:0	518.322	0.226397	2	32.6163	4.11379	65.2326	2.66441	PC	YES	YES
12_1	PC +Na 16:0/18:1	782.566	0.0742196	2	30.8763	0.2825	61.7526	7.12842	PC	YES	YES
12_1	PC +Na 18:0/18:2	808.582	0	1	72.3951	0	72.3951	7.34013	PC	YES	YES
12_1	PC +Na 16:0/18:2	780.55	0	1	69.231	0	69.231	6.42465	PC	YES	YES
12_1	PC +Na 16:0/20:4	804.55	0	1	47.6307	0	47.6307	6.27398	PC	YES	YES
12_1	PC +Na 18:0/20:4	832.581	0	1	35.6685	0	35.6685	7.26935	PC	YES	YES
12_1	PC +Na 16:0/20:3	806.566	0	1	34.1313	0	34.1313	6.54445	PC	YES	YES
12_1	PC +Na 16:0/16:0	756.551	0	1	33.1456	0	33.1456	7.01767	PC	YES	YES
12_1	PC Lyso +Na 18:1/0:0	544.337	0	1	31.1557	0	31.1557	2.77957	PC	YES	YES
12_1	PC Lyso +Na 18:0/0:0	546.353	0	1	29.246	0	29.246	3.35308	PC	YES	YES
12_1	PC +H 16:0/18:2	758.569	0	1	24.1665	0	24.1665	6.45675	PC	YES	YES
12_1	PC Lyso +H 18:0/0:0	524.371	0	1	23.4725	0	23.4725	3.35467	PC	YES	YES
12_2	PC Lyso +Na 16:0/0:0	518.322	0.989989	2	31.4489	1.63607	62.8978	2.63081	PC	YES	YES
12_2	PC +Na 16:0/18:1	782.566	0	1	31.2558	0	31.2558	7.00868	PC	YES	YES
12_2	PC Lyso +Na 18:0/0:0	546.354	0	1	27.6113	0	27.6113	3.23013	PC	YES	YES
11_4_neg	PC -CH3CO2 18:0/20:3	870.623	0	1	20.0297	0	20.0297	7.89227	PC	YES	YES
Exo1	PC +H 16:0/18:2	758.568	0	1	24.0112	0	24.0112	7.02475	PC	YES	YES
Exo2	PC +H 16:0/18:2	758.568	0	1	29.2307	0	29.2307	7.04783	PC	YES	YES
Exo2	PC +H 16:0/18:1	760.584	0	1	24.3275	0	24.3275	7.96443	PC	YES	YES
Exo2	PC +H 16:0/20:4	782.568	0	1	23.8301	0	23.8301	6.84188	PC	YES	YES
Exo3	PC +H 18:0/18:2	786.6	0	1	22.3606	0	22.3606	8.19178	PC	YES	YES
10_1	PE +Na 18:0/20:4	790.535	0	1	35.3088	0	35.3088	7.43095	PE	YES	YES
10_1_neg	PE Lyso -H 16:0/0:0	452.279	0	1	23.6381	0	23.6381	2.7818	PE	YES	YES
10_2	PE +Na 16:0/23:4	804.55	0	1	20.7972	0	20.7972	6.22875	PE	YES	YES
10_4	PE +Na 18:0/20:4	790.535	0	1	54.0856	0	54.0856	7.43475	PE	YES	YES
10_4	PE +Na 18:0/23:4	832.582	0	1	21.4534	0	21.4534	7.20902	PE	YES	YES
11_2	PE +Na 16:0/23:4	804.55	0	1	21.3611	0	21.3611	6.2309	PE	YES	YES
11_3	PE Lyso +H 18:0/0:0	482.325	0	1	24.2714	0	24.2714	3.46842	PE	YES	YES
11_3	PE +Na 16:0/23:4	804.55	0	1	21.0412	0	21.0412	6.22613	PE	YES	YES
11_4	PE +Na 16:0/23:4	804.55	0	1	20.6277	0	20.6277	6.21795	PE	YES	YES
11_3_neg	PE Lyso -H 18:0/0:0	480.31	0	1	29.7486	0	29.7486	3.46065	PE	YES	YES
11_3_neg	PE Lyso -H 16:0/0:0	452.278	0	1	24.2328	0	24.2328	2.76398	PE	YES	YES
11_5_neg	PE Lyso -H 20:0/0:0	508.341	0	1	21.294	0	21.294	3.3384	PE	YES	YES
10_1	PI +Na 18:0/20:4	909.546	0	1	44.2538	0	44.2538	5.83838	PI	YES	YES
10_1_neg	PI Lyso -H 18:0/0:0	599.321	0	1	29.8294	0	29.8294	2.86098	PI	YES	YES
10_1_neg	PI -H 18:0/20:4	885.55	0	1	26.9619	0	26.9619	5.91262	PI	YES	YES
10_2	PI +Na 16:0/20:4	881.514	0	1	31.4935	0	31.4935	5.1723	PI	YES	YES
10_2	PI +Na 18:0/20:4	909.546	0	1	31.4935	0	31.4935	5.83982	PI	YES	YES
10_2_neg	PI -H 18:0/20:4	885.549	0	1	33.9976	0	33.9976	5.92015	PI	YES	YES
10_3	PI Lyso +Na 18:0/0:0	623.317	0	1	43.7434	0	43.7434	2.85498	PI	YES	YES
10_3	PI Lyso +Na 16:0/0:0	595.286	0	1	20.7187	0	20.7187	2.20445	PI	YES	YES
10_3_neg	PI Lyso -H 18:0/0:0	599.321	0	1	47.4654	0	47.4654	2.85875	PI	YES	YES
10_4	PI +Na 18:0/20:4	909.546	0	1	37.5051	0	37.5051	5.84617	PI	YES	YES
10_4	PI +Na 16:0/20:4	881.514	0	1	33.0627	0	33.0627	5.15858	PI	YES	YES
10_4_neg	PI -H 18:0/20:4	885.549	0	1	33.8139	0	33.8139	5.92073	PI	YES	YES
10_4_neg	PI Lyso -H 18:0/0:0	599.321	0	1	28.9925	0	28.9925	2.8887	PI	YES	YES
10_5	PI +Na 18:0/20:4	909.546	0	1	44.947	0	44.947	5.86765	PI	YES	YES
10_5	PI Lyso +Na 18:0/0:0	623.317	0	1	43.0168	0	43.0168	2.85455	PI	YES	YES
10_5	PI Lyso +Na 16:0/0:0	595.286	0	1	42.2178	0	42.2178	2.17287	PI	YES	YES
10_5	PI Lyso +H 18:0/0:0	601.336	0	1	33.4829	0	33.4829	2.88892	PI	YES	YES
11_1	PI Lyso +Na 18:0/0:0	623.316	0	1	42.27	0	42.27	2.81875	PI	YES	YES
11_1	PI Lyso +Na 16:0/0:0	595.286	0	1	42.0857	0	42.0857	2.11708	PI	YES	YES
11_2	PI Lyso +Na 18:0/0:0	623.317	0	1	43.7813	0	43.7813	2.84207	PI	YES	YES
11_2	PI +Na 18:0/20:4	909.546	0	1	31.2424	0	31.2424	5.83998	PI	YES	YES
11_2	PI Lyso +Na 16:0/0:0	595.286	0	1	27.3391	0	27.3391	2.17112	PI	YES	YES
11_3	PI Lyso +Na 18:0/0:0	623.318	0	1	44.1161	0	44.1161	2.84898	PI	YES	YES
11_3	PI +Na 16:0/20:4	881.514	0	1	33.0627	0	33.0627	5.15065	PI	YES	YES
11_3	PI +Na 18:0/20:4	909.546	0	1	31.4935	0	31.4935	5.83468	PI	YES	YES
11_4	PI +Na 18:0/20:4	909.546	0	1	33.0627	0	33.0627	5.82588	PI	YES	YES
11_4	PI +Na 16:0/20:4	881.514	0	1	30.6648	0	30.6648	5.14065	PI	YES	YES
11_4	PI Lyso +Na 18:0/0:0	623.318	0	1	27.9052	0	27.9052	2.87668	PI	YES	YES
11_5	PI Lyso +Na 18:0/0:0	623.317	0	1	44.0737	0	44.0737	2.84125	PI	YES	YES
12_2	PI Lyso +Na 18:0/0:0	623.318	0	1	22.8156	0	22.8156	2.88317	PI	YES	YES
10_5_neg	PI Lyso -H 18:0/0:0	599.32	0	1	46.8212	0	46.8212	2.86222	PI	YES	YES
10_5_neg	PI -H 18:0/20:4	885.551	0	1	20.209	0	20.209	5.99897	PI	YES	YES
11_1_neg	PI Lyso -H 18:0/0:0	599.32	0	1	55.8266	0	55.8266	2.73138	PI	YES	YES
11_1_neg	PI Lyso -H 16:0/0:0	571.289	0	1	44.8837	0	44.8837	2.12115	PI	YES	YES
11_1_neg	PI Lyso -CH3CO2 20:3/0:0	681.323	0	1	22.0455	0	22.0455	2.84338	PI	YES	YES
11_2_neg	PI Lyso -H 18:0/0:0	599.32	0	1	46.266	0	46.266	2.8326	PI	YES	YES
11_2_neg	PI Lyso -H 16:0/0:0	571.289	0	1	44.0111	0	44.0111	2.19183	PI	YES	YES
11_2_neg	PI -H 18:0/20:4	885.549	0	1	34.0594	0	34.0594	5.93848	PI	YES	YES
11_3_neg	PI Lyso -H 18:0/0:0	599.321	0	1	46.0255	0	46.0255	2.82842	PI	YES	YES
11_3_neg	PI Lyso -H 16:0/0:0	571.29	0	1	42.7366	0	42.7366	2.17382	PI	YES	YES
11_3_neg	PI -H 18:0/20:4	885.549	0	1	20.5439	0	20.5439	5.9027	PI	YES	YES
11_3_neg	PI -H 16:0/20:4	857.518	0	1	20.4966	0	20.4966	5.1749	PI	YES	YES
11_4_neg	PI Lyso -H 18:0/0:0	599.321	0	1	43.8757	0	43.8757	2.85425	PI	YES	YES
11_4_neg	PI -H 18:0/20:4	885.549	0	1	26.3035	0	26.3035	5.9245	PI	YES	YES
11_4_neg	PI -H 16:0/20:4	857.518	0	1	20.2735	0	20.2735	5.19468	PI	YES	YES
11_5_neg	PI Lyso -H 18:0/0:0	599.321	0	1	54.8456	0	54.8456	2.82083	PI	YES	YES
11_5_neg	PI Lyso -H 16:0/0:0	571.29	0	1	47.0756	0	47.0756	2.14048	PI	YES	YES
12_1_neg	PI -H 18:0/20:4	885.548	0	1	23.8466	0	23.8466	5.92848	PI	YES	YES
12_2_neg	PI Lyso -H 18:0/0:0	599.321	0	1	56.8608	0	56.8608	2.8473	PI	YES	YES
